# Supplementary material for: Ethical–Regulatory Guidelines for AI in Palliative Care Rehabilitation
Source: Healthcare (Basel). 2026 Mar 31;14(7):895. doi: 10.3390/healthcare14070895 (PMC13072931; doi:10.3390/healthcare14070895)
Supplement: Supplementary file 1 [file healthcare-14-00895-s001.zip]

Archive with 3 entries (3 files):
- Supplementary Material S3.pdf
- Supplementary_Material_S1_Institutional_Documents.pdf
- Supplementary_Material_S2_Academic_Search_Strategy.pdf
